# Supplementary material for: Integrative bioinformatic analysis to identify potential phytochemical candidates for glioblastoma
Source: Heliyon. 2024 Dec 5;10(24):e40744. doi: 10.1016/j.heliyon.2024.e40744 (PMC11665539; doi:10.1016/j.heliyon.2024.e40744)
Supplement: Multimedia component 1 [file mmc1.xlsx]

## Sheet: venn_result1717881905771858029
Names	total	elements
DisGenet, GSE12657, GSE86202 and GeneCards	142	MMP2
		CXCR4
		IRAK1
		NR4A2
		BRCA1
		FOXM1
		TYMS
		PSMB8
		CCNA2
		EIF4E
		ABL1
		ODC1
		CDH19
		IGFBP3
		TIMP4
		SLIT2
		EZH2
		VSNL1
		LEF1
		ABCC3
		HLA-A
		STAT3
		PPIB
		HMGB2
		CASP3
		ADGRB3
		RRM2
		MAP2
		HDGF
		NOTCH3
		IGF1
		GOT1
		ZBTB18
		NEFL
		SST
		CDK4
		GABRA1
		AJAP1
		SYP
		ADARB1
		NEUROD2
		MAPK1
		GADD45A
		OPCML
		NRGN
		GLS
		ADM
		ITGA7
		PLAUR
		SLC16A1
		FGFR2
		ZNF217
		RND3
		PTPRT
		ANXA5
		PLCB1
		FADD
		ASIC2
		HK2
		ICAM1
		RASL10A
		TCF3
		ZMYND11
		TTK
		TGFBI
		PRKCG
		CCNB1
		PRKCB
		HES1
		IGFBP2
		PODXL
		VEGFA
		MYC
		TNFAIP3
		GRM3
		MYT1L
		CDK2
		CBX3
		KIF3A
		ACKR3
		PTN
		SOX4
		TAP1
		BCL2L2
		MAPK9
		DLG3
		FZD7
		DGKZ
		LGALS3BP
		E2F5
		PLOD3
		PRNP
		L1CAM
		ERBB3
		LGI1
		TOP2A
		CAV1
		ALDH1A1
		TNFRSF10B
		RELA
		MAP2K1
		SPARC
		JUN
		GLS2
		PAK1
		IGF2BP3
		ACOT7
		AURKA
		CHAF1A
		DGCR5
		BCL6
		SREBF2
		ENPP2
		PRKCZ
		NAMPT
		CBX7
		F2R
		NDRG4
		CDKN2C
		DNM1L
		APC
		CALM1
		SATB1
		CDH13
		PLK1
		ZYX
		PCNA
		PBX3
		TNC
		S100A4
		DNMT1
		MXI1
		HSPA5
		CAD
		RIPK1
		BUB1B
		EPHB6
		CNP
		P4HB
		ARAF
		TUBB4A
		PSMB9
