# Supplementary material for: Integrative bioinformatic analysis to identify potential phytochemical candidates for glioblastoma
Source: Heliyon. 2024 Dec 5;10(24):e40744. doi: 10.1016/j.heliyon.2024.e40744 (PMC11665539; doi:10.1016/j.heliyon.2024.e40744)
Supplement: Multimedia component 2 [file mmc2.xlsx]

## Sheet: Sheet1
	Supplemetary Table 1: ADMET analysis of 10 selected compunds that have the potential to cross the Blood Brain Barrier
Names	Pubchem IDs	Physicochemical Properties		Lipophilicity		Water Solubility		Pharmacokinetics		Druglikeness		Druglikeness
9-alpha-hydroxyparthenolide	54600951	Formula	C15H20O4	Log Po/w (iLOGP)	2.2	Log S (ESOL)	-2.25	GI absorption	High	Lipinski	Yes; 0 violation	PAINS	0 alert
		Molecular weight	264.32 g/mol	Log Po/w (XLOGP3)	1.22	Solubility	1.50e+00 mg/ml ; 5.66e-03 mol/l	BBB permeant	Yes	Ghose	Yes	Brenk	3 alerts: Three-membered_heterocycle, isolated_alkene, michael_acceptor_1
		Num. heavy atoms	19	Log Po/w (WLOGP)	1.73	Class	Soluble	P-gp substrate	No	Veber	Yes	Leadlikeness	Yes
		Num. arom. heavy atoms	0	Log Po/w (MLOGP)	1.62	Log S (Ali)	-2.06	CYP1A2 inhibitor	No	Egan	Yes	Synthetic accessibility	4.9
		Fraction Csp3	0.67	Log Po/w (SILICOS-IT)	2.21	Solubility	2.32e+00 mg/ml ; 8.76e-03 mol/l	CYP2C19 inhibitor	No	Muegge	Yes
		Num. rotatable bonds	0	Consensus Log Po/w	1.8	Class	Soluble	CYP2C9 inhibitor	No	Bioavailability Score	0.55
		Num. H-bond acceptors	4			Log S (SILICOS-IT)	-1.98	CYP2D6 inhibitor	No
		Num. H-bond donors	1			Solubility	2.75e+00 mg/ml ; 1.04e-02 mol/l	CYP3A4 inhibitor	No
		Molar Refractivity	70.5			Class	Soluble	Log Kp (skin permeation)	-7.05 cm/s
		TPSA	59.06 Å²
9-beta-hydroxyparthenolide	54608179	Formula	C15H20O4	Log Po/w (iLOGP)	2.2	Log S (ESOL)	-2.25	GI absorption	High	Lipinski	Yes; 0 violation	PAINS	0 alert
		Molecular weight	264.32 g/mol	Log Po/w (XLOGP3)	1.22	Solubility	1.50e+00 mg/ml ; 5.66e-03 mol/l	BBB permeant	Yes	Ghose	Yes	Brenk	3 alerts: Three-membered_heterocycle, isolated_alkene, michael_acceptor_1
		Num. heavy atoms	19	Log Po/w (WLOGP)	1.73	Class	Soluble	P-gp substrate	No	Veber	Yes	Leadlikeness	Yes
		Num. arom. heavy atoms	0	Log Po/w (MLOGP)	1.62	Log S (Ali)	-2.06	CYP1A2 inhibitor	No	Egan	Yes	Synthetic accessibility	4.9
		Fraction Csp3	0.67	Log Po/w (SILICOS-IT)	2.21	Solubility	2.32e+00 mg/ml ; 8.76e-03 mol/l	CYP2C19 inhibitor	No	Muegge	Yes
		Num. rotatable bonds	0	Consensus Log Po/w	1.8	Class	Soluble	CYP2C9 inhibitor	No	Bioavailability Score	0.55
		Num. H-bond acceptors	4			Log S (SILICOS-IT)	-1.98	CYP2D6 inhibitor	No
		Num. H-bond donors	1			Solubility	2.75e+00 mg/ml ; 1.04e-02 mol/l	CYP3A4 inhibitor	No
		Molar Refractivity	70.5			Class	Soluble	Log Kp (skin permeation)	-7.05 cm/s
		TPSA	59.06 Å²
2-acetylfuro-1,4-naphthoquinone	10331844	Formula	C14H8O4	Log Po/w (iLOGP)	1.83	Log S (ESOL)	-3.15	GI absorption	High	Lipinski	Yes; 0 violation	PAINS	1 alert: quinone_A
		Molecular weight	240.21 g/mol	Log Po/w (XLOGP3)	2.28	Solubility	1.69e-01 mg/ml ; 7.05e-04 mol/l	BBB permeant	Yes	Ghose	Yes	Brenk	0 alert
		Num. heavy atoms	18	Log Po/w (WLOGP)	2.26	Class	Soluble	P-gp substrate	No	Veber	Yes	Leadlikeness	No; 1 violation: MW<250
		Num. arom. heavy atoms	11	Log Po/w (MLOGP)	0.09	Log S (Ali)	-3.27	CYP1A2 inhibitor	Yes	Egan	Yes	Synthetic accessibility	3.09
		Fraction Csp3	0.07	Log Po/w (SILICOS-IT)	3.31	Solubility	1.29e-01 mg/ml ; 5.39e-04 mol/l	CYP2C19 inhibitor	Yes	Muegge	Yes
		Num. rotatable bonds	1	Consensus Log Po/w	1.95	Class	Soluble	CYP2C9 inhibitor	No	Bioavailability Score	0.55
		Num. H-bond acceptors	4			Log S (SILICOS-IT)	-4.8	CYP2D6 inhibitor	No
		Num. H-bond donors	0			Solubility	3.82e-03 mg/ml ; 1.59e-05 mol/l	CYP3A4 inhibitor	Yes
		Molar Refractivity	62.21			Class	Moderately soluble	Log Kp (skin permeation)	-6.15 cm/s
		TPSA	64.35 Å²
isochaihulactone	641765	Formula	C22H22O7	Log Po/w (iLOGP)	3.35	Log S (ESOL)	-4.56	GI absorption	High	Lipinski	Yes; 0 violation	PAINS	0 alert
		Molecular weight	398.41 g/mol	Log Po/w (XLOGP3)	3.72	Solubility	1.09e-02 mg/ml ; 2.73e-05 mol/l	BBB permeant	Yes	Ghose	Yes	Brenk	1 alert: michael_acceptor_1
		Num. heavy atoms	29	Log Po/w (WLOGP)	3.13	Class	Moderately soluble	P-gp substrate	No	Veber	Yes	Leadlikeness	No; 2 violations: MW>350, XLOGP3>3.5
		Num. arom. heavy atoms	12	Log Po/w (MLOGP)	2.14	Log S (Ali)	-4.93	CYP1A2 inhibitor	No	Egan	Yes	Synthetic accessibility	3.98
		Fraction Csp3	0.32	Log Po/w (SILICOS-IT)	4.44	Solubility	4.65e-03 mg/ml ; 1.17e-05 mol/l	CYP2C19 inhibitor	Yes	Muegge	Yes
		Num. rotatable bonds	6	Consensus Log Po/w	3.36	Class	Moderately soluble	CYP2C9 inhibitor	Yes	Bioavailability Score	0.55
		Num. H-bond acceptors	7			Log S (SILICOS-IT)	-5.92	CYP2D6 inhibitor	Yes
		Num. H-bond donors	0			Solubility	4.83e-04 mg/ml ; 1.21e-06 mol/l	CYP3A4 inhibitor	Yes
		Molar Refractivity	104.96			Class	Moderately soluble	Log Kp (skin permeation)	-6.09 cm/s
		TPSA	72.45 Å²
Resveratrol	445154	Formula	C14H12O3	Log Po/w (iLOGP)	1.71	Log S (ESOL)	-3.62	GI absorption	High	Lipinski	Yes; 0 violation	PAINS	0 alert
		Molecular weight	228.24 g/mol	Log Po/w (XLOGP3)	3.13	Solubility	5.51e-02 mg/ml ; 2.41e-04 mol/l	BBB permeant	Yes	Ghose	Yes	Brenk	1 alert: stilbene
		Num. heavy atoms	17	Log Po/w (WLOGP)	2.76	Class	Soluble	P-gp substrate	No	Veber	Yes	Leadlikeness	No; 1 violation: MW<250
		Num. arom. heavy atoms	12	Log Po/w (MLOGP)	2.26	Log S (Ali)	-4.07	CYP1A2 inhibitor	Yes	Egan	Yes	Synthetic accessibility	2.02
		Fraction Csp3	0	Log Po/w (SILICOS-IT)	2.57	Solubility	1.93e-02 mg/ml ; 8.44e-05 mol/l	CYP2C19 inhibitor	No	Muegge	Yes
		Num. rotatable bonds	2	Consensus Log Po/w	2.48	Class	Moderately soluble	CYP2C9 inhibitor	Yes	Bioavailability Score	0.55
		Num. H-bond acceptors	3			Log S (SILICOS-IT)	-3.29	CYP2D6 inhibitor	No
		Num. H-bond donors	3			Solubility	1.18e-01 mg/ml ; 5.16e-04 mol/l	CYP3A4 inhibitor	Yes
		Molar Refractivity	67.88			Class	Soluble	Log Kp (skin permeation)	-5.47 cm/s
		TPSA	60.69 Å²
Liriodenine	10144	Formula	C17H9NO3	Log Po/w (iLOGP)	2.14	Log S (ESOL)	-4.25	GI absorption	High	Lipinski	Yes; 0 violation	PAINS	0 alert
		Molecular weight	275.26 g/mol	Log Po/w (XLOGP3)	3.39	Solubility	1.56e-02 mg/ml ; 5.67e-05 mol/l	BBB permeant	Yes	Ghose	Yes	Brenk	0 alert
		Num. heavy atoms	21	Log Po/w (WLOGP)	3.17	Class	Moderately soluble	P-gp substrate	Yes	Veber	Yes	Leadlikeness	Yes
		Num. arom. heavy atoms	16	Log Po/w (MLOGP)	1.71	Log S (Ali)	-4.09	CYP1A2 inhibitor	Yes	Egan	Yes	Synthetic accessibility	2.77
		Fraction Csp3	0.06	Log Po/w (SILICOS-IT)	3.96	Solubility	2.26e-02 mg/ml ; 8.21e-05 mol/l	CYP2C19 inhibitor	No	Muegge	Yes
		Num. rotatable bonds	0	Consensus Log Po/w	2.88	Class	Moderately soluble	CYP2C9 inhibitor	No	Bioavailability Score	0.55
		Num. H-bond acceptors	4			Log S (SILICOS-IT)	-6.13	CYP2D6 inhibitor	No
		Num. H-bond donors	0			Solubility	2.04e-04 mg/ml ; 7.41e-07 mol/l	CYP3A4 inhibitor	Yes
		Molar Refractivity	76.67			Class	Poorly soluble	Log Kp (skin permeation)	-5.57 cm/s
		TPSA	48.42 Å²
Mitrekaurenone	11381465	Formula	C20H26O3	Log Po/w (iLOGP)	2.55	Log S (ESOL)	-4.19	GI absorption	High	Lipinski	Yes; 0 violation	PAINS	0 alert
		Molecular weight	314.42 g/mol	Log Po/w (XLOGP3)	3.81	Solubility	2.03e-02 mg/ml ; 6.46e-05 mol/l	BBB permeant	Yes	Ghose	Yes	Brenk	1 alert: isolated_alkene
		Num. heavy atoms	23	Log Po/w (WLOGP)	3.67	Class	Moderately soluble	P-gp substrate	No	Veber	Yes	Leadlikeness	No; 1 violation: XLOGP3>3.5
		Num. arom. heavy atoms	0	Log Po/w (MLOGP)	3.66	Log S (Ali)	-4.42	CYP1A2 inhibitor	No	Egan	Yes	Synthetic accessibility	5.39
		Fraction Csp3	0.8	Log Po/w (SILICOS-IT)	4.13	Solubility	1.21e-02 mg/ml ; 3.84e-05 mol/l	CYP2C19 inhibitor	No	Muegge	Yes
		Num. rotatable bonds	0	Consensus Log Po/w	3.56	Class	Moderately soluble	CYP2C9 inhibitor	Yes	Bioavailability Score	0.55
		Num. H-bond acceptors	3			Log S (SILICOS-IT)	-4.29	CYP2D6 inhibitor	No
		Num. H-bond donors	0			Solubility	1.60e-02 mg/ml ; 5.09e-05 mol/l	CYP3A4 inhibitor	No
		Molar Refractivity	87.92			Class	Moderately soluble	Log Kp (skin permeation)	-5.51 cm/s
		TPSA	43.37 Å²
Liriodenine	10144	Formula	C17H9NO3	Log Po/w (iLOGP)	2.14	Log S (ESOL)	-4.25	GI absorption	High	Lipinski	Yes; 0 violation	PAINS	0 alert
		Molecular weight	275.26 g/mol	Log Po/w (XLOGP3)	3.39	Solubility	1.56e-02 mg/ml ; 5.67e-05 mol/l	BBB permeant	Yes	Ghose	Yes	Brenk	0 alert
		Num. heavy atoms	21	Log Po/w (WLOGP)	3.17	Class	Moderately soluble	P-gp substrate	Yes	Veber	Yes	Leadlikeness	Yes
		Num. arom. heavy atoms	16	Log Po/w (MLOGP)	1.71	Log S (Ali)	-4.09	CYP1A2 inhibitor	Yes	Egan	Yes	Synthetic accessibility	2.77
		Fraction Csp3	0.06	Log Po/w (SILICOS-IT)	3.96	Solubility	2.26e-02 mg/ml ; 8.21e-05 mol/l	CYP2C19 inhibitor	No	Muegge	Yes
		Num. rotatable bonds	0	Consensus Log Po/w	2.88	Class	Moderately soluble	CYP2C9 inhibitor	No	Bioavailability Score	0.55
		Num. H-bond acceptors	4			Log S (SILICOS-IT)	-6.13	CYP2D6 inhibitor	No
		Num. H-bond donors	0			Solubility	2.04e-04 mg/ml ; 7.41e-07 mol/l	CYP3A4 inhibitor	Yes
		Molar Refractivity	76.67			Class	Poorly soluble	Log Kp (skin permeation)	-5.57 cm/s
		TPSA	48.42 Å²
Oropheolide	44606075	Formula	C21H26O3	Log Po/w (iLOGP)	4.39	Log S (ESOL)	-4.42	GI absorption	High	Lipinski	Yes; 0 violation	PAINS	0 alert
		Molecular weight	326.43 g/mol	Log Po/w (XLOGP3)	5	Solubility	1.24e-02 mg/ml ; 3.80e-05 mol/l	BBB permeant	Yes	Ghose	Yes	Brenk	2 alerts: isolated_alkene, triple_bond
		Num. heavy atoms	24	Log Po/w (WLOGP)	3.47	Class	Moderately soluble	P-gp substrate	No	Veber	Yes	Leadlikeness	No; 2 violations: Rotors>7, XLOGP3>3.5
		Num. arom. heavy atoms	0	Log Po/w (MLOGP)	3.7	Log S (Ali)	-5.72	CYP1A2 inhibitor	Yes	Egan	Yes	Synthetic accessibility	4.42
		Fraction Csp3	0.57	Log Po/w (SILICOS-IT)	5.54	Solubility	6.27e-04 mg/ml ; 1.92e-06 mol/l	CYP2C19 inhibitor	Yes	Muegge	Yes
		Num. rotatable bonds	9	Consensus Log Po/w	4.42	Class	Moderately soluble	CYP2C9 inhibitor	Yes	Bioavailability Score	0.55
		Num. H-bond acceptors	3			Log S (SILICOS-IT)	-3.9	CYP2D6 inhibitor	Yes
		Num. H-bond donors	1			Solubility	4.15e-02 mg/ml ; 1.27e-04 mol/l	CYP3A4 inhibitor	No
		Molar Refractivity	97.41			Class	Soluble	Log Kp (skin permeation)	-4.74 cm/s
		TPSA	46.53 Å²
Vismione B	10247551	Formula	C21H22O5	Log Po/w (iLOGP)	2.88	Log S (ESOL)	-4.5	GI absorption	High	Lipinski	Yes; 0 violation	PAINS	0 alert
		Molecular weight	354.40 g/mol	Log Po/w (XLOGP3)	3.57	Solubility	1.11e-02 mg/ml ; 3.13e-05 mol/l	BBB permeant	Yes	Ghose	Yes	Brenk	0 alert
		Num. heavy atoms	26	Log Po/w (WLOGP)	3.51	Class	Moderately soluble	P-gp substrate	Yes	Veber	Yes	Leadlikeness	No; 2 violations: MW>350, XLOGP3>3.5
		Num. arom. heavy atoms	10	Log Po/w (MLOGP)	1.81	Log S (Ali)	-4.85	CYP1A2 inhibitor	Yes	Egan	Yes	Synthetic accessibility	4.06
		Fraction Csp3	0.38	Log Po/w (SILICOS-IT)	4.07	Solubility	4.99e-03 mg/ml ; 1.41e-05 mol/l	CYP2C19 inhibitor	Yes	Muegge	Yes
		Num. rotatable bonds	1	Consensus Log Po/w	3.17	Class	Moderately soluble	CYP2C9 inhibitor	Yes	Bioavailability Score	0.55
		Num. H-bond acceptors	5			Log S (SILICOS-IT)	-5.25	CYP2D6 inhibitor	Yes
		Num. H-bond donors	2			Solubility	2.00e-03 mg/ml ; 5.65e-06 mol/l	CYP3A4 inhibitor	Yes
		Molar Refractivity	100.44			Class	Moderately soluble	Log Kp (skin permeation)	-5.93 cm/s
		TPSA	75.99 Å²
